# Supplementary material for: Genome-Wide Identification and Analysis Uncovers the Potential Role of JAZ and MYC Families in Potato under Abiotic Stress
Source: Int J Mol Sci. 2023 Apr 4;24(7):6706. doi: 10.3390/ijms24076706 (PMC10094809; doi:10.3390/ijms24076706)
Supplement: Supplementary file 1 [file ijms-24-06706-s001.zip]

Archive with 3 entries (3 files):
- The Supplementary Table/Table S1 - List of the 18 StJAZ and 12 STMYC genes identified in this study.xlsx
- The Supplementary Table/Table S2 - List of the 67 JAZand 47 MYC genes identified in this study.xlsx
- The Supplementary Table/Table S3 - Relevant primer information.xlsx
