# Supplementary material for: Genome-Wide Identification and Analysis Uncovers the Potential Role of JAZ and MYC Families in Potato under Abiotic Stress
Source: Int J Mol Sci. 2023 Apr 4;24(7):6706. doi: 10.3390/ijms24076706 (PMC10094809; doi:10.3390/ijms24076706)
Supplement: Supplementary file 1 [file ijms-24-06706-s001.zip › The Supplementary Table/Table S1 - List of the 18 StJAZ and 12 STMYC genes identified in this study.xlsx]

## Sheet: Sheet1
Supplementary Table 2 List of the 18 StJAZ and 12 STMYC genes identified in this study
Gene Name	Gene ID	Sequence Type	Sequences
StJAZ1	PGSC0003DMT400002985	CDS	ATGAGAAGAAAGTGTAATTTGGAGCTCAGACTTGTTCCTCCTGCCCCATACTTCGACTCCATGGGAAATAAAGAAAGCATAGATGAAGAGAAGGAACAACAGCAGCTAACAATATTCTATGATGGAAAAGTTGTGGTTTCTGATGCTACTGAGGTTCAGGCTAAAGCTATAATACATCTTGCAAGTAGGGAAATGAAGGAGAACACAAAAACACTATCGTCACTTTCAGAGCCACCATCACCATTATTACAATCTCAAACTGAGGTTTCTATGAAAAAATCTCTACAAAGATTTTTGCAGAAGAGAAAAAGTAGAACTCAAGCAATTTCTCCATATCATCAACAACAATAA
		Protein	MRRKCNLELRLVPPAPYFDSMGNKESIDEEKEQQQLTIFYDGKVVVSDATEVQAKAIIHLASREMKENTKTLSSLSEPPSPLLQSQTEVSMKKSLQRFLQKRKSRTQAISPYHQQQ
StJAZ2	PGSC0003DMT400002991	CDS	ATGAGAAGAAAGTCTAATTTGGAACTCACTCTTTCTCCTAGCAACTTCTTAATGGAGGATCAACAATTAGAGAATGAGCAATCACAACAGCTAACAATATTTTACAATGGACAATTTGTTGTTTCTCATGTTACTCAGCTTCAGGCTAAAGCTATAATATATCGTGCAAGTAGAGAAATGGAGGAGAAGTCAAATAAGATGTCCGAGCCTTCATCACCATTATTACAACCTCAAACTGGTCGTTTCATGGATAAATCTCTACAAAGATTTCTACAAAAGAGAAAAAATAGAATTCAAACAACTTCACCATACCATCACTAG
		Protein	MRRKSNLELTLSPSNFLMEDQQLENEQSQQLTIFYNGQFVVSHVTQLQAKAIIYRASREMEEKSNKMSEPSSPLLQPQTGRFMDKSLQRFLQKRKNRIQTTSPYHH
StJAZ3	PGSC0003DMT400007592	CDS	ATGGGGTCATCGGAAAATGTGGATTCCGGCAAGGTGACCGGACAGAAATCTCAGTTTTCTCAGACTTGTAACCTTTTGAGCCAATTCTTGAAGAAAAAAGGTTCTGTTGGAGATCTTAATAATCTTGGTATCTACAAAACTACTTTTGAACCAACCGGATCTCAACAAACAGCTACCACCACTACAACTACTATGAATTTGTTGCCAATGATTGAGAAATCAAGTGATTCATCGTCGTCATCGTCGTCCGTTGAAACAAATCCTCAAAAACCCATGAATCTTTTCCCTCAAGAATTTGATTTCTCCAAAGAACAATCCACAAAAAAGACTGAATCTTGGAAATTTGATCAACCAGAAAAGGCACAAATGACCATTTTTTATGGTGGACAAGTCATTGTT…
		Protein	MGSSENVDSGKVTGQKSQFSQTCNLLSQFLKKKGSVGDLNNLGIYKTTFEPTGSQQTATTTTTTMNLLPMIEKSSDSSSSSSSVETNPQKPMNLFPQEFDFSKEQSTKKTESWKFDQPEKAQMTIFYGGQVIVFDDFPADKANEIMKLANKQNPTNNFTYTMMKNQKTSDQSGANFGNKLIQELPKCQVSMPQPSVADLPIARRNSLTRFLEKRKDRVTSIAPYQISSNKKSKNEENKAWLGLGAQFVKTEQYF
StJAZ4	PGSC0003DMT400011155	CDS	ATGTCAAATAGGCCACTTTCTTCATTAGATAGTGAGAAATCCCATTTGATGAAGACTTGTAATTTGTTGACTCAATATTTCAATGGAAAAGCAGACCTCAAAAATCTAAATCTTACAATTAGTAACAATGGAGAAGCCAAAGCCTCAGCAACCAAGGATTTGTTGACCAACATGGAAGAATCATCAACTAAGACAACAGAGCAAGACCAGAAATTAATAGATCATGTTCCTAAAAGTGCAATAAATAAAGCCAGCAGCAGCAAAGAAATACCAAATAAGGAGCAAAAGCTAGCGCAATTGTCTATATTCTATGGGGGTAAAGTGGTGGTTTTTGATGATTTTCCAGCAGAGAAAGCCAGAGCAGTGATGTTATTAGCTAGCAAAGGAATATCTAACAAC…
		Protein	MSNRPLSSLDSEKSHLMKTCNLLTQYFNGKADLKNLNLTISNNGEAKASATKDLLTNMEESSTKTTEQDQKLIDHVPKSAINKASSSKEIPNKEQKLAQLSIFYGGKVVVFDDFPAEKARAVMLLASKGISNNSCAIFQTTTTTQTNGANNFDLPIARRSSLYRFLEKRKDRDTARAPYQMHNPLQSSSRTREDHFDLNF
StJAZ5	PGSC0003DMT400016580	CDS	ATGACTAGATCCGCGGAGGAACTTGATTTTTTCGGTATGGAGAAAGAAGCTACTGCTACTAAACTTGTTGAAAGAAGAAGAAGCTTTCGAGATATCCAAACCATGATTTCGAAGATCAATCCTGAGGTTCTGAAGAATGTTATTGCTTCTCGCTCTGCAGAGAAGAAAAATATTTATCCAATAGCTCCGTCGTCTGAGGGCTCCTTTTCACTTCCAACGTCGTCGTTGCCTCTTCTTGCTAATTGCAACATAGAAAACGATCCTGAAAATTCACCTTTAACTATATTCTATAATGGTATTGTTGCTGTTTTTGACGTTACTAAAGACAAGGCGGAGAATATTCTTAGACTTGCACAAGGAGGCAATCAACAGTTATTATTGAAGACTTCACATGTAGAT…
		Protein	MTRSAEELDFFGMEKEATATKLVERRRSFRDIQTMISKINPEVLKNVIASRSAEKKNIYPIAPSSEGSFSLPTSSLPLLANCNIENDPENSPLTIFYNGIVAVFDVTKDKAENILRLAQGGNQQLLLKTSHVDGDLPITRKKSLERFFEKRKERMTMVSPYGFNELSSNKLAANQN
StJAZ6	PGSC0003DMT400022650	CDS	ATGAGAAGAAATTGTAATTTGGAGCTCACGCTTATGCCTCCTTCTATTTCAGATAATTTCTCTTCTAAGAATTGCACAATGGAGGATCAACAATTGGAGAATAAGCAATCACAACAGCTGACTATATTTTACAATGGAAAATTTGTGGTTTCTGATGCTACTGAACTTCAGGCTAAAGCTATAATATATCTTGCAAGTAGAGGAATGGAGGTGAAAACAAACAAGATGTCTGATCCTTCATCACCATTATTACAACCTCAAACTGGTTTATTCATGAAGCGATCTCTACAAGGATTTCTACAAAAACGAAAAAGAAGAGTTCAAGCAACTTCGCCATATCACCACTAG
		Protein	MRRNCNLELTLMPPSISDNFSSKNCTMEDQQLENKQSQQLTIFYNGKFVVSDATELQAKAIIYLASRGMEVKTNKMSDPSSPLLQPQTGLFMKRSLQGFLQKRKRRVQATSPYHH
StJAZ7	PGSC0003DMT400022651	CDS	ATGAGAAGAAATTGTAATTTGGAGCTTAGGCTTATGCCACCTTCTCTTTCAACTTTTTCTCCTAACAATTGCAATAATACCTCCTATTTTTCAATGGAGGAGGATAAAGAAAGCACAGAATTAGAGAACAAATCTCAGCCGTTAACAATATTTTACAATGGAAAATTTGTGGTTTCTCATGTTACTGACCTTCAGGCTAAAGCTATAATATATCTTGCAAGTAGAGAAACGGAGGAGAAAACAAACAAGACTTCGTCACCAATGTCTGAACCGTCATCACCATTATTACAACCTCAAACTGTGAAGAAATCTCTACAAAGATTTCTACAAAAAAGAAAAAATAGAATTGAAACAACTTCGCCATATCATCACTAG
		Protein	MRRNCNLELRLMPPSLSTFSPNNCNNTSYFSMEEDKESTELENKSQPLTIFYNGKFVVSHVTDLQAKAIIYLASRETEEKTNKTSSPMSEPSSPLLQPQTVKKSLQRFLQKRKNRIETTSPYHH
StJAZ8	PGSC0003DMT400024207	CDS	ATGATGGCGGAGAATCCACGGCCATTGCAGGCGCGTCCGTATGAGGATCACGCGCCGCTGCCGTCGATACGGATGGTGGAGGAGGAAGAGGAGGAGGAGGACGATGATGACGGCGCATATGAGGATGATGGAGGAGAAGAGACTATGGATGAGGCTGAGGATGTAAGCATGAAGGTATTGAATCACCATCAATATGGAGGACAGAGCCAACAGTTGTACGGAGGCGGAGGTGGAGTTGTGGAAGTTTCTAGAACAAGTGAGCTTACTCTTGCTTTTGAAGGTGAAGTCTATGTTTTTCCTGCAGTCACTCCTGATAAGGTGCAAGCAGTGCTCTTATTATTGGGGGGATGCGACATTCCTACTGCTGTGCCCACTGTTGAACTTCCATTCGACAACAAG…
		Protein	MMAENPRPLQARPYEDHAPLPSIRMVEEEEEEEDDDDGAYEDDGGEETMDEAEDVSMKVLNHHQYGGQSQQLYGGGGGVVEVSRTSELTLAFEGEVYVFPAVTPDKVQAVLLLLGGCDIPTAVPTVELPFDNKVEDLPKQANLSKRFASLVRFREKRKERCFDKKIRYSVRKEVAQRMHRKNGQFASLKSSSGSSSCDSAKSSLEGYGTQHSVTVPGKCHHCGVSENCTPAMRRGPDGPRTLCNACGLKWANKGTLRDLSKAGRKTSVEPNELGTPDNPVKAFAEGSLDHCADLEKNLFSSGSNLENDIPVGIFSSSSNLVEQETLVGFGNASKTEVDCL
StJAZ9	PGSC0003DMT400027729	CDS	ATGGAAGCGGCGGATAATTCGAGGAATATGCTAGGTGGGCAGTATGGAGTAGTAGCGTTTCAGCAGGAGTATATGAATGTACCAATTCGAGTAGATAGATATGGAGGTGGAGGATTTGAGGCTGATGATATCAGTGTTGGCGGTGGCTATGAGGAGGCGATGAGTAGCGGTGAAGAGTTGCAGGTTTGCTCTATGCCGCTTGTTGCTGGCCCTGTAGATAGCGGCAGAGTTATGGCTGTTCCCTCGCGGACTAGTGAGCTTAATATTTCTTTCGAAGGCCAAGTCTATGTATTCCCAGCTGTTACTCCTGAAAAGGTGCAAGCGGTGATGCTATTATTAGGAGGGTGTGAGGTGCCTAGTTATGTACCTAACACAGATTCTGTTGCACTGCAAAATACT…
		Protein	MEAADNSRNMLGGQYGVVAFQQEYMNVPIRVDRYGGGGFEADDISVGGGYEEAMSSGEELQVCSMPLVAGPVDSGRVMAVPSRTSELNISFEGQVYVFPAVTPEKVQAVMLLLGGCEVPSYVPNTDSVALQNTKSVDNTRQNISPRMASLIRFREKKKDRCFEKTIRYACRKEVAQRMHRKNGQFASLKEGEKSSADNIDSGDSAAHSEPTLRRCHHCGTNESETPAMRRGPLGPRTLCNACGLMWANKGMLRDITKGGSHVPFDKNEPGTPDIKLSTFAPENSYLKQHQEGSSGETKLTEENPSVTTAELDMQEATENFADSSPFCIGSSSVNIDEEDNLDALANASGTEFEIPANFDEQIGIDSHMSVHWPAT
StJAZ10	PGSC0003DMT400036790	CDS	ATGGAGAGAGATTTCATGGGGTTGACTGTGAAGCAAGAAGTTCTTGAAGAACCTATAGATCCAGCACCTTTAAGAAGTTCAGCGATGCAGTGGTCATTTTCGAACAACGTCACTGCTCATCCTCAATACCTCTCTTTCAAGAGTGCTCCAGAGGATAAACCGAAAATTGGTTTTGATTCTCTTGCATCAACTGGATTGGTGACTATAACCACAACTGAAGCTGTCGATTCAAGCCATCGGACATACTCTGATGTCACACAGAAAAATATGATGCTTGAAAGACAAGGTGGAACACACTACACAACGACAACTTTCTCTCCTCATCACTATGATGCACACTCTGTGCATCGATCTCACGGAGTCAGAGTGCTCCCACTTGCGAGCCCAACTAATCAGATT…
		Protein	MERDFMGLTVKQEVLEEPIDPAPLRSSAMQWSFSNNVTAHPQYLSFKSAPEDKPKIGFDSLASTGLVTITTTEAVDSSHRTYSDVTQKNMMLERQGGTHYTTTTFSPHHYDAHSVHRSHGVRVLPLASPTNQISVSMTMPGHKSFISPVGQNLITTVNQLPGAGALVASPISAIPSSSTVVGTTDLRGAPKTPPGPAQLTIFYGGSVCVYDNVSPEKAQAIMLLAGNAPPVAPNATSTLSPVQAPIPKSLAIDPFVVNQCRNTTPTLASPISITSHGGTQSARVSRNTNGVTIIKSIGVLPSPSLKAEPSKVASSIGSFPASLVPSAVPQARKASLARFLEKRKERVISASPYPPNSKQSPECSTPELGSRSLSMNSSGSCPPHIINLVK
StJAZ11	PGSC0003DMT400040461	CDS	ATGGATTCAAGAATGGAGATAGATTTTATGGACCTCAATAGTAAACCACAATTATCAGAAATGGAGAAGCAACACAAAAGAGCTTCTGGGATGAAGTGGCCATTTTCATTGGCTGATTTAGCTACTCATCATGAAAACACATTTTTTCAGAATTACAACTCCACCCCAATAGTTTCCATTAATTCAAAAAATTCATCCCTAAACAATTACAAATCCACCAATGACCCCCAATACTTTGGAGGGGCTTTTCCTCTAGTAGCAAAAACAAGCACTTATGGCTCAAGGAAAAATTATGACAATTGCAGTCCAAATGAGTCAACATTGACCATATTCTACATGGGTGAGGTGCATATTTTTCCGGGTATATCACCAGAAAAGGCTGAGCTAATAATTGACCTG…
		Protein	MDSRMEIDFMDLNSKPQLSEMEKQHKRASGMKWPFSLADLATHHENTFFQNYNSTPIVSINSKNSSLNNYKSTNDPQYFGGAFPLVAKTSTYGSRKNYDNCSPNESTLTIFYMGEVHIFPGISPEKAELIIDLVSKSTTLHMDEILEKVMNKEKYEENKSDPSNASTNYAKGALAMARRATLARFLEKRKHRLIKARPYLYGENLSKFPFDIQQEEEETASSSVHWEN
StJAZ12	PGSC0003DMT400049805	CDS	ATGTCGCTGGAAGAAACTGTTTACAAGTCTCCTCTGGATAAACCGCTCTACCTACTTACCGATGACGACATTTCTCAGCTCACTCGCGAAGATTGCCGACGTTATCTTAAAGCTAAAGGAATGAGAAAACCGTCATGGAATAAATCACAGGCGATTCAGCAGGTGATATCACTGAAGGCGTTGTTAGAGACGACGCCGGACTCCGACACCGGTCAGCGGAAAAGGCGTCACATTCCTCGCCCAGACACCAGTTTACAGCGAGTCCAGAAAGAAACGGGCATCGATGCAGAATTTGCTGAATCGGCTGAAGAAATGGTGCCGTACGGTAGAAAACTTCCCAATAAACCTGATCTTTCCGGCAATAAGGCTGCAGGTTCTGTTGCCGTTGTCAATAACTTA…
		Protein	MSLEETVYKSPLDKPLYLLTDDDISQLTREDCRRYLKAKGMRKPSWNKSQAIQQVISLKALLETTPDSDTGQRKRRHIPRPDTSLQRVQKETGIDAEFAESAEEMVPYGRKLPNKPDLSGNKAAGSVAVVNNLTPSRTTDSGNASAGQLIIFYCGKVNVYDDVPAEKAQAIIHLAASPLFVPSETPLDATRAAQHSECHLQSANVKMGPDSPMVLMPTMQTGRITEVTRLHLEGSNTFYEDNSESVNHVSRKALLERYREKRKDRFKRKMGMPSSASLDIYLNHRTGNHTPSELSSRSNTCSPPAIRLSVAPAPSGSMDNILQMDANASGFLDDKDGKE
StJAZ13	PGSC0003DMT400051651	CDS	ATGCCGCCGGAAGAAACAGTTTCCAAGTCACCTCTCGATAAACCTCTCAATCAACTCACTGACGATGACATTTCTCAGCTCACACGCGAAGACTGCCGTCGTTACCTCAAACAAAAAGGAATGAGAAAGCCGTCATGGAATAAATCACAGGCGATTCAGCAAGTTATATCGTTGAAGGCTCTCCTCGAGCCGGATACTGACGCCGGAACTCGGAAGAAACTTCACATTCCTCGTGCAGATACTCATGTCCAGAGCGGGAAAAATACCTATGGCGAACCTTCTGAACCAGTGCCTGATAGAAGAAATCAGCAGGACAGACCTGATCTTTCCAGTCATATTACTGCCCTTCCGGTCGCTGTTGTGGATAATTCAGCTCCTTCTAGAACAATAGGTTCAGCA…
		Protein	MPPEETVSKSPLDKPLNQLTDDDISQLTREDCRRYLKQKGMRKPSWNKSQAIQQVISLKALLEPDTDAGTRKKLHIPRADTHVQSGKNTYGEPSEPVPDRRNQQDRPDLSSHITALPVAVVDNSAPSRTIGSADKPVGQMTIFYRGKVNVYDDVPADKAQKIMCLASSPLCVPSETPSNATVAARHSACCLQAANSKLRLDTNIVPTIQTVKMSEVSRVPIEESNRLYNDNPEAVESPASRKASVQRYLEKRKERFKWKRKVETTSSASLDIYLSDRIGTRTPSDYASGADLCFTPHITPTGSGPIQDNIQMNPTFSSDLNDRDVRE
StJAZ14	PGSC0003DMT400058918	CDS	ATGTCGAATTTGTGTGACGGCCGCAGGAGGACTGGAGACGGCAAGGCGCCGGAGAGATCGAGTTTCGTACAGACTTGTAACTTGTTGAGTCAGTTTATTAAAGGGAAAGCTACTATTAGAGATCTGAATCTCGGAATCGCCGGCCAAACGGAAGCTGCAGGGAAAACTGAAACTGCAACTATGGATTTATTAACAGTCATGGAAAAACCATCTATTGATCTAACTAAAGAAGAACACAAATCCGTAGATCTTGTTACAACAGAGTCTTCTAGAGAGAAGGAGGCCGCTGTAAATGAGCCCAGCACGAGTAAAGAGGCACCAAAGGAGCCTAAAGCAGCCCAATTGACTATGTTCTATGATGGTAAAGTGATTGTTTTTGATGATTTCCCAGCTGACAAA…
		Protein	MSNLCDGRRRTGDGKAPERSSFVQTCNLLSQFIKGKATIRDLNLGIAGQTEAAGKTETATMDLLTVMEKPSIDLTKEEHKSVDLVTTESSREKEAAVNEPSTSKEAPKEPKAAQLTMFYDGKVIVFDDFPADKARAVMLLASKGCHQSSFGTFQTTNIDKINTCTTAPASLTSNRTDSVAPQQQHLQIKPDSSSAAPQQHKHNLPPLHVCSSTKTDQLKRGSVSSAPLVEQEQHKQIQSQAAGISSSSELPIARRSSLHRFLEKRKDRAIVRAPYQVVHNNPLLPSSSNTNGESSSKDSEDQLDLNFKL
StJAZ15	PGSC0003DMT400074101	CDS	ATGGAGAGAGATTTCATGGGGTTGACTGTAAAACAAGAAATCCTTGAAGAACCGGCCACGGATCCAGCTGGATCAACAAGTTCGGCAATGCATTGGTCATTTTCCAACAAGGCTCATCCTCAATACCACCTATCTTTCAAGGGCCAAGAGAATAATAATAATAATAAGCCTAAGATTGGTTTCGAATCTCTTGCATCAGCTGGATTGGTGACCATAACCACAACTACTGATATTGTTGATACAATTCATCGACCATATAGTACTCAAATTGGTGCACATCATGTTCCCACACGCAATGGTGTTGTGGGTACCACTGAATTGAGGAGTGCACCTAGAACTTCACCAGGACCTGCTCAATTGACCATGTTTTACGCTGGTTCTGTCTGTGTTTACGACAAT…
		Protein	MERDFMGLTVKQEILEEPATDPAGSTSSAMHWSFSNKAHPQYHLSFKGQENNNNNKPKIGFESLASAGLVTITTTTDIVDTIHRPYSTQIGAHHVPTRNGVVGTTELRSAPRTSPGPAQLTMFYAGSVCVYDNISPEKAQAIMLLAGNAPISTTIRNFPSHDHNNNNTNETTITRSIRVLKSPSNTTEVSKIESRQPPSHNLSAVPQARRASLARFLERRKERVVNASPYGNGKQSSQHMMNFTINSSGSSTPLPATN
StJAZ16	PGSC0003DMT400075155	CDS	ATGGCTTCATCGGAGATTGTGGATTCCGGGAGACATGCCGGTCAGAAATCGCATTTCTCTCATACATGTAATTTGTTGAGCCAATACTTGAAGGAGAAGAAAGGTTCTTTAGGAGATCTCAGCCTTGATATACATCGCAATTTTGATTCAACTGGTTCTACTACTATGGATTTGTTGCCAATGATTGAGAAATCTGGTGAGTCGGTTCAGAAATCGATGAATCTGTTCCGTCAAGGTGCAATGAAGGCTGAATCGGAACCGGAAAAGGCACAGATGACGATATTCTATGCAGGTCAAGTTATTGTGTTTAATGATTTTCCGGCAGATAAAGCTAAGGAAATCATGCTTATGGCTAGTACTAGCAAGGGAAACAACACACATAAACAATTGGAATCTGGT…
		Protein	MASSEIVDSGRHAGQKSHFSHTCNLLSQYLKEKKGSLGDLSLDIHRNFDSTGSTTMDLLPMIEKSGESVQKSMNLFRQGAMKAESEPEKAQMTIFYAGQVIVFNDFPADKAKEIMLMASTSKGNNTHKQLESGADLVVPSFGKTSIQENQMPNQPIVSDLPIARRASLTRFLEKRKDRLTAKVPYYREEAAPKKEENKAAWLGLGGQFAVKTEQY
StJAZ17	PGSC0003DMT400081778	CDS	ATGGAGAGGGACTTTATGGGATTGAATATTAAAGATTCTTTAGCTGTAGTCAAGGAAGAACCTGTTGAAAGCTCCAAAGACTCTGGGTTTCGCTGGCCAATGTCGAGTAAGGTTGGTGTACCTCATTTCATGTCCTTGAACTCTGCTCACGATGAGAACACCTTCAAAGCTCTATCTGCCACAGATGGAGTCGATGCTGGTGTCAAACGTCAGTCTGGTGAACTCCAGAATGTGCATGCAATTCATCTTCCGTATGATGTTAAGATGCTTCCATTTAACATGAACAATCCCTCCTACAAGACTCATTTTGGTGGTTCTGGCCAGATGAAGCAAGTTCTTGGTGGAATTCCTGTTACAGCTCCACATTCAATGCTTCCATCGCGTGGCTCTGTGGCTGGG…
		Protein	MERDFMGLNIKDSLAVVKEEPVESSKDSGFRWPMSSKVGVPHFMSLNSAHDENTFKALSATDGVDAGVKRQSGELQNVHAIHLPYDVKMLPFNMNNPSYKTHFGGSGQMKQVLGGIPVTAPHSMLPSRGSVAGTTEPWFNSKSCAAPAQLTIFYGGTVNVFEDISPEKAQAIMFLAGHGCAPPNVVQPRFQLQASASKPAAADGVCVNQTPNMLPASGLSSPMSVSSHPIGQSDGSSGNKDDMKMSKTANSSVTPLVKLDTSKIVTSLGPVGATTIMTAAVPQARKASLARFLEKRKERVMNLAPYCLSKKSPEYSTPESNGVGFSATSSPLLAGKET
StJAZ18	PGSC0003DMT400083773	CDS	ATGGCAGAAGCAAATCGCAGAGCTAACATGTACGGACGGGAGACAATGAACGCTGCACTTCACCAAGATAGACACCAGCAAACTCAGATCGACGACGACGATGATGACGACGTCGTCGCTGCTGGCGGCGGCGGCGGTGGTGGTGGAAGTGGAGGAGGAATAGAGTCTATGGACAACCCTACTCCTCACATTCGCTACGACCAACATCATCACTCTCATTCTCACGCGCTTCACAACGGCGGCGCCGGCGGTTCTATGGAGATGAATGGTGTGGAAGGTGTTTCTCATAACGCCTTGTATGGTCCCTCTTCCGAAATTGTTCCTACTGCTGGTAGTGGAGCTTCCGATCAGCTTACGCTGTCGTTTCAAGGCGAAGTTTATGTATTTGATGCCGTTTCA…
		Protein	MAEANRRANMYGRETMNAALHQDRHQQTQIDDDDDDDVVAAGGGGGGGGSGGGIESMDNPTPHIRYDQHHHSHSHALHNGGAGGSMEMNGVEGVSHNALYGPSSEIVPTAGSGASDQLTLSFQGEVYVFDAVSPEKVQAVLLLLGGYEVPPGIPAVNVAPQSQRASGDFPGRLNQPQRAASLNRFREKRKERCFDKKIRYTVRKEVAMRMQRKKGQFTSAKSIPDEVGSSAEWNEGSGQEEQETSCRHCNISSKSTPMMRRGPAGPRSLCNACGLKWANKGILRDLSKVPAPGAQDQTAKPSEQSNGEPNGSDAMAAIITPDDNNPVG
StMYC1	PGSC0003DMT400000652	CDS	ATGGTTACTGGGAATATGTTGTGGAGTGGTGAGGATAAAGCTACGGTGGCGGCTGTTTTAGGAAAGGAAGCTTTTGAATATTTGATGTCTGGCTCTGTTTCAGCAGAATGTTCTTTAATGGCAATAGGGAATGATCAGAATTTGCAGAATAAGCTTTCAGATCTCGTGGAATGCCCAAACGCCGCTAACTTTAGCTGGAATTATGCCATCTTTTGGCAAATTTCGCGGTCTAAGTCAGGGGAATTGGTTCTAGGGTGGGGGGATGGGTGTTGCAGAGAGCCTAAGGAAGGAGAGGAGCGTGAAGTTAAAAGGATTTTCAATCTACGCCTCGACGATGAGGGTCAACAAAGGATGAGGAAGAGGGTACTTCAAAAGTTGCATATGTTATTTGGTGGAACA…
		Protein	MVTGNMLWSGEDKATVAAVLGKEAFEYLMSGSVSAECSLMAIGNDQNLQNKLSDLVECPNAANFSWNYAIFWQISRSKSGELVLGWGDGCCREPKEGEEREVKRIFNLRLDDEGQQRMRKRVLQKLHMLFGGTDEDNYAFGLDRVTDTEMFFLASMYFSFPRGEGGPGKCFGSGKHLWLSDALTSNLEYCARSFLAKSAGMQTIVLIPTDVGVVELGSVRSIPESLELLQNIKSCFSSFLSLVRDKQAAGIAVVPEKKEGNNPRLSNSGAVTERTDGNPKLFGHDLNSGTHFREKLAVRKAEERPWENGNRMPFVNARNGLNPASWAQFSNVKPGKPVELYGPPTPGHNLINGGREEFRLNNFQHQKPAARMQIDFTGATSRPIVSPAHTVESEHSDVE…
StMYC2	PGSC0003DMT400002963	CDS	ATGACGGACTATAGATTATGGAGTAATAGTAATACTACTAATACATCTGATGATAATATGATGATGGATGCTTTTTTATCTTCCGATCCATCCTCTTTTTGGCCCAATCGAACCTCGATTTCTCCGACTCCGGTGAACGGAGGAGTCGGAGAGACGATGCCGTTTTTCAATCAAGAATCACTACAACAAAGGCTTCAGGCTTTAATTGACGGTGCTCGTGAATCATGGGCATATGCTATTTTCTGGCAATCATCGTCGACGTCGGATTTTGCGACCCCATCTGTGTTGGGTTGGGGAGATGGGTATTATAAAGGGGAAGAAAATAAGAACAAGCGTAGAGCGTCGTCTAGTTCAGCTAATTTTGTTGCTGAGCAAGAGCATAGAAAAAAGGTGCTTCGT…
		Protein	MTDYRLWSNSNTTNTSDDNMMMDAFLSSDPSSFWPNRTSISPTPVNGGVGETMPFFNQESLQQRLQALIDGARESWAYAIFWQSSSTSDFATPSVLGWGDGYYKGEENKNKRRASSSSANFVAEQEHRKKVLRELNSLISGVQAAGAGSGGDDAVDEEVTDTEWFFLISMTQSFANGNGLPGLAMYSSSPIWVTGTEKLAGSQCERARQAQGFGLQTIVCIPSANGVVELGSTELIFESSDLMNKVKYLFNFNIDMGSVTGSGSGSCAVHPETDPSALWLTDPSSSVVEAKDSLINSSSRDVQLVFVNENSENGTQNQQHSQQTQGFFTKELNFSGYGFDGSSTRNKNGNSSISCKPETREILNFGDSSKRSGSLFSGQSQFGPGTGLGLMEENKNKNN…
StMYC3	PGSC0003DMT400014089	CDS	ATGGACAAAGCCACATTGCTATCAGATGCTGTAACATATATTACCCAACTGAAAGCTAAAGTGGATGAATTAGAATCAAAACTTCATAACAATTACTATTATTCAGAGCACAAGAAGAAACACAAAATGGAAAATGATAATGTAGTGGACAACCAAAGCTCTACCACTTCTTGGGATCATACTATGGAAATTGAAGTGAAGATGGTAGGTCAAGATGCCATGATTAGGGTTCAATCAGAAAATGTGAATTATCCATCAACAAGATTGATGTGTGCTCTTCAAGAAGTTGAACTACATGTCTACCATGCCAACATCTCAAGTGTCAATGATCTTATGCTACATGACATACTTGTTAAAGTTCCTCAAGGATTGGAGACTGAAGATGAAGTAAAAAATGCT…
		Protein	MDKATLLSDAVTYITQLKAKVDELESKLHNNYYYSEHKKKHKMENDNVVDNQSSTTSWDHTMEIEVKMVGQDAMIRVQSENVNYPSTRLMCALQEVELHVYHANISSVNDLMLHDILVKVPQGLETEDEVKNALLRSLKQITC
StMYC4	PGSC0003DMT400014097	CDS	ATGGATGAATTAATCGTTTCTTCATCATCATTTTTCATACCATCTTTACTTTCTCAAGGTACTCAAACTTCATCAAACCTTCAACAAAAGCTTCAAAATATTCTCAAGATTCAAACAGATTCTTGGTCATATGCTATTTTCTGGCAAACTTCAAATGATGATGATGATGGTCACCTTTTTTTAGCTTGGGGTGATGGTCATTTCCATGGTACTAAATCGAAAACAGGGGTTCAAGCTAGTCAACAATCTACAGAAAGAAAAAATGTCATAAAAGGGATTCAAGCTTTAATTTGTGAAAATGGTGAAGAAAAAGTTGATGATGCTGGTGAAGTTACTGATGCTGAATGGTTTTATGTTATGTCTTTAGCTCAATCTTTTTCAATTGGTGATGGTGTACCT…
		Protein	MDELIVSSSSFFIPSLLSQGTQTSSNLQQKLQNILKIQTDSWSYAIFWQTSNDDDDGHLFLAWGDGHFHGTKSKTGVQASQQSTERKNVIKGIQALICENGEEKVDDAGEVTDAEWFYVMSLAQSFSIGDGVPGKAFSTGSIIWLTGAQQLQFHNCERAKEAHVHGIQTFVCIPTSNGVLELGSNQQIKENWILIQQVKSIFSSIPDLGLVTCLEQNTTINNNSKNPKTEETETETSDSDCQVLVEKPVEKKTPKKRGRKPGATRETPLNHVEAERQRREKLNHRFYALRSVVPHVTKMDKASLLSDAVSYINELKSKVTELEGQLTRKSKKLKIECTDSITIDNHSTATTTTTNSVDQIRHNSSSAASFGVQNNLKVEVEVKILGPDAMVRVQSENVN…
StMYC5	PGSC0003DMT400015017	CDS	ATGGAAAATATAATTTCTACTTCATCAACTCCTTCACAACCAAACACACTTCAAAAAATCCTTCAATATATAATCCACAATCGTCAAGAATGGTGGGTTTATGCCATCTTCTGGCAAGCATCCAAGGATGTTAATAACCGTCTCATTTTATCGTGGGGCGATGGCCATTTTCGCGGAACTAAAGATACAATAGGTTCCGCGAAAATAGGTTACGACCAATATCATCAGCTTCAGAAGAAATTTGGTTTCAATGGTATTAATGATACTAATAATAACGTTACGGATACAGAGTGGTTTTATATGGTATCTATGCCACAATGTTTCGTGGCCGAGGATGAACTCGTTCTACGAGCTTACACCTCGGCCTCGCACGTGTGGCTAGCTAGTTATTATGAATTG…
		Protein	MENIISTSSTPSQPNTLQKILQYIIHNRQEWWVYAIFWQASKDVNNRLILSWGDGHFRGTKDTIGSAKIGYDQYHQLQKKFGFNGINDTNNNVTDTEWFYMVSMPQCFVAEDELVLRAYTSASHVWLASYYELQLYNCERAKEANLHGIRTIVCISTTSGVVELGSSDIIQENWEFVQFIRSLFGSNNNMNTTSHLPVNQVTLGDHHKVAKCGSPQQEEDIIVKQEVAIGNLLSESGNSDFENDDSSTINNIVNRSIKRAKKGDSSNITREMAMDVHVEAERKRREKLNHRFYALRSVVPYVSKMDKASLLGDAVTYINELKAKIKNLESKLIEPQKKHILMEQHDSHSASSTIVTEHGANNKSLFSSNGARNGMEIEVKIIGSEGVIRVQSLDMNYPC…
StMYC6	PGSC0003DMT400018046	CDS	ATGACTATGTTGTGGAGTGATGAGGATAAGACTATGGTGGCAGCTGTATTAGGAACAAAAGCTTTTGATTACTTGATGTCTAGTTTAGTTTCTGCTGAATGTTCTTTAATGGCAATGGGGAGTGATGAGAATTTGCAGAATAAGCTGTCAGATCTTGTGGAACGTCCGAATGCAAGTAATTTTAGTTGGAATTACGCCATTTTTTGGCAGATTTCGCGGTCTAAGTTGGGGGAGTTGGTGTTAGGATGGGGAGATGGTTGTTGTAGGGAAGCTAGGGAAGGAGAGGAATCTGAACTTACTAGGATTCTTAATCTACGCCTCGCTGATGAGGCTCAACAAAGAATGAGGAAAAGGGTTCTTCAGAAGTTGCATATGTTTTTTGGTGGAACAGATGAAGAT…
		Protein	MTMLWSDEDKTMVAAVLGTKAFDYLMSSLVSAECSLMAMGSDENLQNKLSDLVERPNASNFSWNYAIFWQISRSKLGELVLGWGDGCCREAREGEESELTRILNLRLADEAQQRMRKRVLQKLHMFFGGTDEDNYVFGLDKVTDTEMFFLASMYFSFPRGQGGPGKCFSAGKHVWLSDIMRSSVDYCSRSFLMKSAGMQTVVLIPTDIGVVELGSVRTIPESLELVHSIKSCFSSFLAQVRAKQAASVADVAEKKNGSNSMFPSSFPFEQSKGNPKIFGQNLKSGSTEFREKLAVRKPVDRPLEMYRNGNRAPIINTQNGVRPVAWASFGNVKPGNSVELYSPQAPPNNLREFVNGGREELRLNSLQHQKPGRMQIDFTHSRPVVSPVPTVESEHSDVE…
StMYC7	PGSC0003DMT400028057	CDS	ATGGTGTTCCTTATCATACGTGCTTCAAATATTCATCTCTCTTTATTACCAAAAATGGATGAACCAATCTTTTCCACTTCATCATCACCATCAAGCCTTCAACATAGGCTTCAATATATTTTCAAGAATCAAACAAATTATTATTCTGATTGGGCGTATGCTATTTTCTGGCAATCGTCGAATAATAGTCTGTCTTTAACATGGGGTGATGGCCATTTAAACATGAAGACGACGAATAATAAAGACGTCGAATGGTTCTACTTGATGTCTTTAGCTCAGTGTTTTTCTGTTGGTGAAGGAGTTGTTGGAAAATGTTTTAGTAGTGATTCTTTTGTGTGGCTAACAGGGGATCAACAATTTGAGTTTTGTCATTGTGAAAGGGCTAAAGAAGCTCATTAT…
		Protein	MVFLIIRASNIHLSLLPKMDEPIFSTSSSPSSLQHRLQYIFKNQTNYYSDWAYAIFWQSSNNSLSLTWGDGHLNMKTTNNKDVEWFYLMSLAQCFSVGEGVVGKCFSSDSFVWLTGDQQFEFCHCERAKEAHYVHGINTFVYIPISSGVLELGSSTVIKQDLNLVQQVKSLFFGYETIGPIDDFGLFNCLEQYGQEAKKGEIVVGTTPQENKVGFKSKTSKKRGRKGREICETQGNHVEAERQRREKLNSRFYALREVVPNVTKMDKATLLSDAVTYITQLKAKVDELESKLHNNYYYSVMEKKHKMENDNVVDNQSSTTSWDHTMEIEVKMVGQDAMLRVQSENMNYPSTRLMCALQEVELHVYHANISSVNDLMLHDILVKVPQGLETEDEVKNALL…
StMYC8	PGSC0003DMT400031899	CDS	ATGCAAGACTTTATCTCTTCTTCTTCAACTTCACTACTTAATACACTTCAAAAACGCCTTCATTATATAATCCACAATCGTCAAGAATGGTGGGTTTATGCCATCTTTTGGCAAGCGTCGAAAGACACAAATGGCCGTCTTATTTTCTCGTGGGGGGACGGCCATTTCCGCGACACTAACGATTTAGCGCTGACCAAAGTCCATATCGCTAACGCAGACAGTAACGTTAGCGATATGGAGATGTTTTATGCGGTGTCAGCGCCAAATTGTTTTGTGTCCGAGGACGACCTCATCGTCCATGCTTATAATTCTGGCTCCTATGTTTGGCTGAATAATTATTACGAATTGCAACTTTATAACTATGATAGAGCTAAAGAAGCTCACTTGCATGGAATTCGG…
		Protein	MQDFISSSSTSLLNTLQKRLHYIIHNRQEWWVYAIFWQASKDTNGRLIFSWGDGHFRDTNDLALTKVHIANADSNVSDMEMFYAVSAPNCFVSEDDLIVHAYNSGSYVWLNNYYELQLYNYDRAKEAHLHGIRTLVCISTPHGVVELGSSQVIPENLELVQLIKSLFGLSNNNNNSPSQGVSSFNFVPLGDHILQREMNTKEIIMGNKSSDSGNSDYDNESSAINKDANSPKKRGRKSSSSTIERATAKNHVEAERQRREKLNHRFYALRSVVPNVSKMDKASLLADAVTYINELKAKVEEFKGKVEELESSKIIQKNRNYSFTEMYSASSAVVDRTNNIINSSFAAYGMEVEVKIIGVEAMIRVRSPNVNYPCARLMNVLRELEFQIHHASVSSVKEM…
StMYC9	PGSC0003DMT400033569	CDS	ATGGAGATTATACAGCCTAATAGCCTGCAGTTACAAAACATGTTGCAGAATTCCGTCCAGTCGGTTAAATGGACTTATAGTCTTTTTTGGCAATTTTGTCCAAAACAAGGGGTGTTAGTGTGGAGAGATGGATATTATAATGGAGCTATAAAGACAAGGAAAACTGTGCAGCCAATGGAAGTTACTGCTGAAGAAGCTTCTCTTCATAGAAGCCAACAACTTAGAGAACTTTGTGATTCACTTTCTGCCGGCGACTCAAATCCGCCGGCGAGAAGGCCGTCCGCAGCCTTGTCGCCAGAGGATTTGACGGAATCCGAGTGGTTTTATCTCATGTGTGTTTCTTTCTCTTTTCCTCCACCTTTTGGATTACCAGGCAAGGCTTATTCAAAGAAACATCAC…
		Protein	MEIIQPNSLQLQNMLQNSVQSVKWTYSLFWQFCPKQGVLVWRDGYYNGAIKTRKTVQPMEVTAEEASLHRSQQLRELCDSLSAGDSNPPARRPSAALSPEDLTESEWFYLMCVSFSFPPPFGLPGKAYSKKHHIWIMGANEVDSKVFCRAILAKSARIQTVVCIPLLDGVVELGTTERVQEDIGFIHHVKSFFNEQQQAQPPKPALSEHSTSDPAAFSEPHFYSSNTPSSAGICPADQDGRIAGEEENEDEDEDEDEDDEEENDEVELDSDGIAIQSVAGAANPIAAEASELMQLDMSETIRLGSPDDGSNNMDTDLYLDGISQAGNTADSFKAETAISWANFQDLQHLTGVPSYDELSQEDAHYSQTVSAVLEHLSNTSSKFASSTTILGSISPDSAQ…
StMYC10	PGSC0003DMT400045204	CDS	ATGACTGAATACAGCTTACCCACCATGAATTTGTGGAACAATAGTACTAGCGATGATAACGTGTCTATGATGGAAGCTTTTATGTCTTCTGATCTTTCTTTTTGGGCTACTACTAATTCTACTACTACTAATTCTGCTTCTGCTGCTGTGGTTGGCGTCAATTCAAATCTTCTTCATACTAATAATAATAATAATAATAATAATAATTCTCCGTCTGTTTTTCCTCTATCTTCTTCTACATCTGTATCCGCGGCTGCGGCTGTGGATGCTTCCAAATCTATGCCGTTTTTCAATCAAGAAACCCTTCAGCAGCGTCTTCAAGCTCTTATCGATGGTGCTAGAGAGACGTGGACTTACGCTATCTTTTGGCAGTCGTCGGTTGTTGATTTCTCGAGTCCT…
		Protein	MTEYSLPTMNLWNNSTSDDNVSMMEAFMSSDLSFWATTNSTTTNSASAAVVGVNSNLLHTNNNNNNNNNSPSVFPLSSSTSVSAAAAVDASKSMPFFNQETLQQRLQALIDGARETWTYAIFWQSSVVDFSSPSVLGWGDGYYKGEEDKAKRKLAVSSPAYIAEQEHRKKVLRELNSLISGAPAGTDDAVDEEVTDTEWFFLISMTQSFVNGSGLPGQALYSSSPIWVAGTEKLAASHCERVRQAQGFGLQTIVCIPSANGVVELGSTELIVQSSDLMNKVRVLFNFSNDFGSGSWAVQPENDPSALWLTEPSSSGMEVRESLNTVQTNSVPSSNSNKQIAYGNENNHQSGNGQSCYNQQQQQNNPPQQQTQGFFTRELNFSEFGFDGNSNKNENASLS…
StMYC11	PGSC0003DMT400047220	CDS	ATGGAACAACTACTGGTTTCCTCATCTCCCATGGCAGCAGCCTCACTACCTCCTCCTCCGGTAGACGTTAACCAGGTGCCGTTAGACCTTCAACAAATGCTTCAATATGTTGTCAAAAGCCAACCAGAATGGTGGGCTTATGCTATTTTCTGGCAGACTTCTACTGACGATGACGGAAAAAACTTTTTAGCTTGGGGAGACGGATATTTCCAAGGAGACGGTGTGGTTAATAACAACAAAGGCAGCAGCAGCAGTAGCAGCAGCTTAAAGTCACAGGCTCAGTCCGAGAGAAAAAAAGTCATTAAAGGAATTCAAGCTTTAATGGATGGTAATGGAGATACTGATCTAGTGGACGATGGTGATGTAACTGACACTGAGTGGTTCTACGTGATGTCGCTG…
		Protein	MEQLLVSSSPMAAASLPPPPVDVNQVPLDLQQMLQYVVKSQPEWWAYAIFWQTSTDDDGKNFLAWGDGYFQGDGVVNNNKGSSSSSSSLKSQAQSERKKVIKGIQALMDGNGDTDLVDDGDVTDTEWFYVMSLARSFSAGDGSVTGKAFGSDDFLWITGPAQFQLHYSCERAKEAQIHGIQTLVCIPTSNGVFELGSTQLIKQNLSLVQQVKSLFLCCPPIQFLEKSICFADIGLVTGLQQDDNDDKLRENSKKQPQPVVAKKKRGRKPKEDANMAALNHVEAERQRREKLNHRFYALRSVVPNVSRMDKASLLSDAVSYINQLKAKVDELELQLIDHTKKPKNVTESSSADNQSTTTSSDDQVIKANSTAAPEVEVKIIGTDAMIRVQSENVDYPSAK…
StMYC12	PGSC0003DMT400051674	CDS	ATGGCGGAGAAATTTTTTCTGAAGGGAGAGGATAAGGTTAATATGGAGGGGGTATTAGGCAGCGAAGCAGTAGAATTTTTCTCTTGGTCAGCTTCAAATCACATGCTGACAGAATTTACTTCATCAAGGGGGGATTTGGGAGTGCAGCAGGCGCTCTGCAAGATTGTTGAGGGGTCTGATTGGACTTATGCAATCTATTGGCAAGTTGCAAAGTCGAAATCAGGAAAATCAGCTTTAATATGGGGCGATGGACATTGCAGAGAAGTAAAGATAGGGCAAGGTGAAGGTGGAAATGATTCCGCGCATCAGAAAATGATGGACGGAAACAAGAAAAAAATGGTTCTTCAAAAGATACACACTTGCTTTGGAGGGTCAGAAGACGATAATATTGCTGCCAAG…
		Protein	MAEKFFLKGEDKVNMEGVLGSEAVEFFSWSASNHMLTEFTSSRGDLGVQQALCKIVEGSDWTYAIYWQVAKSKSGKSALIWGDGHCREVKIGQGEGGNDSAHQKMMDGNKKKMVLQKIHTCFGGSEDDNIAAKLESVSDVEVFYLTSMYYIFPFDKPSSPSQSFNSARSIWGSDLKGCLEHFQSRSYLAKLARFETLVFVPLKSGVVELGSVKSIPEDQNLIQMVKTSVVVSNPPQPKAIPKIFGRELSLGGAKSGPISINFSPKVEEELSFASDSYEVQAALGSSQVYGNSSNGYRSDEGEGKLYKEELDERKPRKRGRKPANGREEALNHVEAERQRREKLNQRFYALRAVVPNISKMDKASLLGDAIAYITDLQARIRVLDAEKEMVGDKQKQQVI…
