# Supplementary material for: Genome-Wide Identification and Analysis Uncovers the Potential Role of JAZ and MYC Families in Potato under Abiotic Stress
Source: Int J Mol Sci. 2023 Apr 4;24(7):6706. doi: 10.3390/ijms24076706 (PMC10094809; doi:10.3390/ijms24076706)
Supplement: Supplementary file 1 [file ijms-24-06706-s001.zip › The Supplementary Table/Table S2 - List of the 67 JAZand 47 MYC genes identified in this study.xlsx]

## Sheet: Sheet1
Supplementary Table 3 List of the 67 JAZand 47 MYC genes identified in this study
Species	Gene name	Ensembl Plants Gene ID
Arabidopsis thaliana	AtJAZ1	AT1G30135.1
	AtJAZ2	AT1G17380.1
	AtJAZ3	AT1G19180.1
	AtJAZ4	AT1G48500.1
	AtJAZ5	AT1G51600.1
	AtJAZ6	AT1G70700.1
	AtJAZ7	AT1G72450.1
	AtJAZ8	AT1G74950.1
	AtJAZ9	AT2G34600.1
	AtJAZ10	AT3G17860.1
	AtJAZ11	AT3G21175.1
	AtJAZ12	AT3G43440.1
	AtJAZ13	AT4G14713.1
	AtJAZ14	AT4G14720.2
	AtJAZ15	AT4G24470.1
	AtJAZ16	AT5G13220.1
	AtJAZ17	AT5G20900.1
Oryza sativa	OsJAZ1	Os02t0148500-01
	OsJAZ2	Os03t0180800-01
	OsJAZ3	Os03t0180900-01
	OsJAZ4	Os03t0181100-01
	OsJAZ5	Os03t0181100-02
	OsJAZ6	Os03t0396500-00
	OsJAZ7	Os03t0402800-01
	OsJAZ8	Os03t0684000-01
	OsJAZ9	Os03t0734900-00
	OsJAZ10	Os04t0395800-01
	OsJAZ11	Os04t0653000-01
	OsJAZ12	Os06t0698900-01
	OsJAZ13	Os07t0615200-01
	OsJAZ14	Os09t0401300-01
	OsJAZ15	Os09t0401300-02
	OsJAZ16	Os09t0439200-01
	OsJAZ17	Os10t0391400-01
	OsJAZ18	Os10t0392400-01
Physcomitrium patens	PpJAZ1	Pp3c1_40750V3.2
	PpJAZ2	Pp3c14_24090V3.6
	PpJAZ3	Pp3c15_11620V3.2
	PpJAZ4	Pp3c16_13450V3.1
	PpJAZ5	Pp3c16_13490V3.1
	PpJAZ6	Pp3c17_23200V3.1
	PpJAZ7	Pp3c2_590V3.1
	PpJAZ8	Pp3c25_6300V3.1
	PpJAZ9	Pp3c5_11730V3.1
	PpJAZ10	Pp3c6_23650V3.1
	PpJAZ11	Pp3c6_23656V3.1
	PpJAZ12	Pp3c9_11330V3.1
Solanum lycopersicum	SlJAZ1	Solyc01g005440.3.1
	SlJAZ2	Solyc01g009740.2.1
	SlJAZ3	Solyc01g103600.3.1
	SlJAZ4	Solyc01g106030.3.1
	SlJAZ5	Solyc01g106040.3.1
	SlJAZ6	Solyc03g118540.3.1
	SlJAZ7	Solyc03g122190.3.1
	SlJAZ8	Solyc04g076525.1.1
	SlJAZ9	Solyc04g076527.1.1
	SlJAZ10	Solyc06g068930.2.1
	SlJAZ11	Solyc06g084120.3.1
	SlJAZ12	Solyc07g042170.3.1
	SlJAZ13	Solyc08g036620.3.1
	SlJAZ14	Solyc08g036640.3.1
	SlJAZ15	Solyc08g036660.3.1
	SlJAZ16	Solyc09g065630.3.1
	SlJAZ17	Solyc10g047640.2.1
	SlJAZ18	Solyc11g011030.2.1
	SlJAZ19	Solyc12g009220.2.1
	SlJAZ20	Solyc12g049400.2.1
Arabidopsis thaliana	AtMYC1	AT1G01260.1
	AtMYC2	AT1G10610.1
	AtMYC3(MYC2)	AT1G32640.1
	AtMYC4	AT1G63650.1
	AtMYC5	AT1G64625.1
	AtMYC6	AT2G16910.1
	AtMYC7	AT2G27230.2
	AtMYC8	AT2G46510.1
	AtMYC9	AT4G00480.2
	AtMYC10	AT4G00870.1
	AtMYC11	AT4G09820.1
	AtMYC12	AT4G16430.1
	AtMYC13(MYC4)	AT4G17880.1
	AtMYC14	AT5G41315.2
	AtMYC15(MYC3)	AT5G46760.1
	AtMYC16	AT5G46830.1
Oryza sativa	OsMYC1	Os01t0235700-01
	OsMYC2	Os01t0705700-01
	OsMYC3	Os01t0865600-01
	OsMYC4	Os02t0673500-01
	OsMYC5	Os04t0557200-01
	OsMYC6	Os04t0557800-00
	OsMYC7	Os10t0575000-01
	OsMYC8	Os11t0258700-00
Physcomitrium patens	PpMYC1	Pp3c11_15370V3.1
	PpMYC2	Pp3c11_23740V3.1
	PpMYC3	Pp3c11_25660V3.3
	PpMYC4	Pp3c13_11550V3.1
	PpMYC5	Pp3c16_21680V3.1
	PpMYC6	Pp3c18_14850V3.1
	PpMYC7	Pp3c18_8490V3.1
	PpMYC8	Pp3c21_15150V3.1
	PpMYC9	Pp3c25_13850V3.1
	PpMYC10	Pp3c26_4390V3.1
	PpMYC11	Pp3c3_15850V3.1
	PpMYC12	Pp3c3_9950V3.1
Solanum lycopersicum	SlMYC1	Solyc01g096050.3.1
	SlMYC2	Solyc01g096370.3.1
	SlMYC3	Solyc05g050560.1.1.1
	SlMYC4	Solyc06g083980.2.1
	SlMYC5	Solyc08g005050.3.1.1
	SlMYC6	Solyc08g008600.3.1
	SlMYC7	Solyc08g076930.1.1.1
	SlMYC8	Solyc08g083170.1.1.1
	SlMYC9	Solyc09g065100.2.1
	SlMYC10	Solyc10g009270.3.1
	SlMYC11	Solyc10g009290.1.1.1
