# Supplementary material for: Genome-Wide Identification and Analysis Uncovers the Potential Role of JAZ and MYC Families in Potato under Abiotic Stress
Source: Int J Mol Sci. 2023 Apr 4;24(7):6706. doi: 10.3390/ijms24076706 (PMC10094809; doi:10.3390/ijms24076706)
Supplement: Supplementary file 1 [file ijms-24-06706-s001.zip › The Supplementary Table/Table S3 - Relevant primer information.xlsx]

## Sheet: Sheet1
Supplementary Table 1 Relevant primer information
Primer name	Sequence
BD-StMYC1-F	atggccatggaggccGAATTCATGGTTACTGGGAATATGTTGTGG
BD-StMYC1-R	ccgctgcaggtcgacGGATCCTTGCCCTACCGGTGAAAGTTG
BD-StMYC6-F	atggccatggaggccGAATTCATGACTATGTTGTGGAGTGATGAGG
BD-StMYC6-R	ccgctgcaggtcgacGGATCCGAGAGAGTTTGATTCACCAGAAAATG
BD-StMYC10-F	atggccatggaggccGAATTCATGACTGAATACAGCTTACCCACCA
BD-StMYC10-R	ccgctgcaggtcgacGGATCCTCTACTTTCTAAGGGGGTTTCAGC
BD-StMYC12-F	atggccatggaggccGAATTCATGGCGGAGAAATTTTTTCTGA
BD-StMYC12-R	ccgctgcaggtcgacGGATCCTTTAGACAGAGCAGCTGTCAGCTT
AD-StJAZ10-F	gccatggaggccagtGAATTCATGGAGAGAGATTTCATGGGGTT
AD-StJAZ10-R	cagctcgagctcgatGGATCCCTTGACCAAATTGATTATGTGGGG
AD-StJAZ16-F	gccatggaggccagtGAATTCATGGCTTCATCGGAGATTGTGG
AD-StJAZ16-R	cagctcgagctcgatGGATCCGTATTGCTCAGTTTTCACTGCAAAT
AD-test-F	ATGGCCATGGAGGCCAGT
AD-test-R	CTGCAGCTCGAGCTCGATG
BD-test-F	GGAGGACCTGCATATGGCC
BD-test-R	GCTAGTTATGCGGCCGCT
StMYC6-qPCR-F	AGAGGCAACGGAGGGAAAAG
StMYC6-qPCR-R	TCCGTGTCCCTGATCCTCTT
StJAZ11-qPCR-F	AGCACTTGCTATGGCTCGTA
StJAZ11-qPCR-R	TCCCAATGAACGCTTGACGA
StJAZ16-qPCR-F	TGGTTGTTCCCAGTTTCGGA
StJAZ16-qPCR-R	CCATGCCGCCTTGTTTTCTT
